# Supplementary material for: Cremastrae Pseudobulbus Pleiones Pseudobulbus (CPPP) Against Non-Small-Cell Lung Cancer: Elucidating Effective Ingredients and Mechanism of Action
Source: Pharmaceuticals (Basel). 2024 Nov 11;17(11):1515. doi: 10.3390/ph17111515 (PMC11597303; doi:10.3390/ph17111515)
Supplement: Supplementary file 1 [file pharmaceuticals-17-01515-s001.zip]

Archive with 1 entries (1 files):
- pharmaceuticals-3282693-supplementary.pdf
